# Supplementary material for: Detection of potential functional variants based on systems-biology: the case of feed efficiency in beef cattle
Source: BMC Genomics. 2022 Nov 25;23:774. doi: 10.1186/s12864-022-08958-y (PMC9700932; doi:10.1186/s12864-022-08958-y)
Supplement: Supplementary file 2 — Additional file 2: Table. Biological pathways enriched from potential functional variants associated with feed efficiency by tissue. [file 12864_2022_8958_MOESM2_ESM.xlsx]

## Sheet: Adrenal
List of genes with functional variants included in the functional enrichment analysis for adrenal
Genes		ID	Gene Name	Description
ENSBTAG00000000077		ENSBTAG00000000363	BDP1	B double prime 1, subunit of RNA polymerase III transcription initiation factor IIIB(BDP1)
ENSBTAG00000000080		ENSBTAG00000020536	HERC6	HECT and RLD domain containing E3 ubiquitin protein ligase family member 6(HERC6)
ENSBTAG00000000081		ENSBTAG00000002069	BOLA	MHC class I heavy chain(BOLA)
ENSBTAG00000000087		ENSBTAG00000019588	BLA-DQB	MHC class II antigen(BLA-DQB)
ENSBTAG00000000137		ENSBTAG00000011252	RAD50	RAD50 double strand break repair protein(RAD50)
ENSBTAG00000000195		ENSBTAG00000006126	GTF3C1	general transcription factor IIIC subunit 1(GTF3C1)
ENSBTAG00000000949		ENSBTAG00000021373	GTF3C5	general transcription factor IIIC subunit 5(GTF3C5)
ENSBTAG00000000978		ENSBTAG00000019900	LNPEP	leucyl and cystinyl aminopeptidase(LNPEP)
ENSBTAG00000001013		ENSBTAG00000007075	LOC616942	major histocompatibility complex, class I, A-like(LOC616942)
ENSBTAG00000001133		ENSBTAG00000013919	BOLA-DRB3	major histocompatibility complex, class II, DRB3(BOLA-DRB3)
ENSBTAG00000001179		ENSBTAG00000019386	BOLA-NC1	non-classical MHC class I antigen(BOLA-NC1)
ENSBTAG00000001198		ENSBTAG00000001066	PILRA	paired immunoglobin like type 2 receptor alpha(PILRA)
ENSBTAG00000001898		ENSBTAG00000009374	PARP2	poly(ADP-ribose) polymerase 2(PARP2)
ENSBTAG00000001962		ENSBTAG00000007523	STX4	syntaxin 4(STX4)
ENSBTAG00000002046		ENSBTAG00000021087	UBR1	ubiquitin protein ligase E3 component n-recognin 1(UBR1)
ENSBTAG00000002059
ENSBTAG00000002069
ENSBTAG00000002136
ENSBTAG00000002524
ENSBTAG00000002612
ENSBTAG00000002670
ENSBTAG00000002698
ENSBTAG00000002941
ENSBTAG00000002977
ENSBTAG00000003069
ENSBTAG00000003152
ENSBTAG00000003338
ENSBTAG00000003394
ENSBTAG00000003410
ENSBTAG00000003465
ENSBTAG00000003569
ENSBTAG00000003622
ENSBTAG00000003758
ENSBTAG00000003845
ENSBTAG00000003919
ENSBTAG00000003959
ENSBTAG00000004188
ENSBTAG00000004282
ENSBTAG00000004347
ENSBTAG00000004379
ENSBTAG00000004510
ENSBTAG00000004654
ENSBTAG00000004722
ENSBTAG00000004851
ENSBTAG00000004864
ENSBTAG00000004990
ENSBTAG00000004996
ENSBTAG00000004997
ENSBTAG00000005012
ENSBTAG00000005146
ENSBTAG00000005444
ENSBTAG00000005532
ENSBTAG00000005571
ENSBTAG00000005573
ENSBTAG00000005912
ENSBTAG00000005967
ENSBTAG00000006193
ENSBTAG00000006231
ENSBTAG00000006352
ENSBTAG00000006369
ENSBTAG00000006633
ENSBTAG00000006638
ENSBTAG00000006686
ENSBTAG00000006836
ENSBTAG00000006869
ENSBTAG00000007166
ENSBTAG00000007240
ENSBTAG00000007273
ENSBTAG00000007605
ENSBTAG00000008507
ENSBTAG00000008703
ENSBTAG00000009200
ENSBTAG00000009214
ENSBTAG00000009310
ENSBTAG00000009490
ENSBTAG00000009516
ENSBTAG00000009560
ENSBTAG00000009624
ENSBTAG00000009826
ENSBTAG00000010008
ENSBTAG00000010180
ENSBTAG00000010324
ENSBTAG00000010515
ENSBTAG00000010786
ENSBTAG00000010838
ENSBTAG00000011108
ENSBTAG00000011172
ENSBTAG00000011414
ENSBTAG00000011524
ENSBTAG00000011578
ENSBTAG00000011772
ENSBTAG00000011970
ENSBTAG00000012064
ENSBTAG00000012205
ENSBTAG00000012208
ENSBTAG00000012291
ENSBTAG00000012357
ENSBTAG00000012425
ENSBTAG00000012537
ENSBTAG00000012672
ENSBTAG00000012712
ENSBTAG00000012818
ENSBTAG00000012849
ENSBTAG00000013225
ENSBTAG00000013303
ENSBTAG00000013357
ENSBTAG00000013678
ENSBTAG00000013772
ENSBTAG00000013884
ENSBTAG00000013919
ENSBTAG00000013980
ENSBTAG00000014032
ENSBTAG00000014043
ENSBTAG00000014044
ENSBTAG00000014123
ENSBTAG00000014289
ENSBTAG00000014402
ENSBTAG00000014675
ENSBTAG00000014700
ENSBTAG00000015163
ENSBTAG00000015254
ENSBTAG00000015264
ENSBTAG00000015272
ENSBTAG00000015541
ENSBTAG00000015602
ENSBTAG00000016268
ENSBTAG00000016528
ENSBTAG00000016546
ENSBTAG00000016667
ENSBTAG00000016912
ENSBTAG00000017010
ENSBTAG00000017060
ENSBTAG00000017456
ENSBTAG00000017457
ENSBTAG00000017624
ENSBTAG00000017652
ENSBTAG00000017665
ENSBTAG00000017710
ENSBTAG00000017781
ENSBTAG00000017905
ENSBTAG00000017941
ENSBTAG00000018116
ENSBTAG00000018138
ENSBTAG00000018271
ENSBTAG00000018321
ENSBTAG00000018422
ENSBTAG00000018478
ENSBTAG00000018501
ENSBTAG00000018742
ENSBTAG00000019053
ENSBTAG00000019230
ENSBTAG00000019251
ENSBTAG00000019279
ENSBTAG00000019519
ENSBTAG00000019729
ENSBTAG00000019730
ENSBTAG00000019944
ENSBTAG00000020116
ENSBTAG00000020482
ENSBTAG00000020538
ENSBTAG00000020563
ENSBTAG00000020642
ENSBTAG00000020668
ENSBTAG00000020886
ENSBTAG00000021020
ENSBTAG00000021133
ENSBTAG00000021343
ENSBTAG00000021558
ENSBTAG00000021602
ENSBTAG00000021776
ENSBTAG00000021791
ENSBTAG00000021896
ENSBTAG00000023177
ENSBTAG00000023563
ENSBTAG00000024723
ENSBTAG00000024787
ENSBTAG00000024822
ENSBTAG00000025181
ENSBTAG00000025450
ENSBTAG00000025485
ENSBTAG00000025830
ENSBTAG00000026286
ENSBTAG00000030255
ENSBTAG00000030670
ENSBTAG00000030855
ENSBTAG00000030990
ENSBTAG00000031687
ENSBTAG00000032656
ENSBTAG00000033887
ENSBTAG00000034347
ENSBTAG00000034680
ENSBTAG00000037452
ENSBTAG00000037803
ENSBTAG00000037907
ENSBTAG00000038128
ENSBTAG00000038674
ENSBTAG00000038733
ENSBTAG00000039316
ENSBTAG00000039971
ENSBTAG00000040551
ENSBTAG00000043951
ENSBTAG00000043958
ENSBTAG00000044022
ENSBTAG00000044078
ENSBTAG00000044100
ENSBTAG00000046324
ENSBTAG00000048486
ENSBTAG00000048966
ENSBTAG00000049878
ENSBTAG00000050135
ENSBTAG00000050392
ENSBTAG00000052124
ENSBTAG00000052323
ENSBTAG00000052790
ENSBTAG00000052884
ENSBTAG00000052909
ENSBTAG00000053233
ENSBTAG00000053568
ENSBTAG00000053766
ENSBTAG00000053813
ENSBTAG00000054126
ENSBTAG00000055104
ENSBTAG00000006523
ENSBTAG00000010322
ENSBTAG00000003220
ENSBTAG00000015190
ENSBTAG00000005652
ENSBTAG00000003693
ENSBTAG00000002973
ENSBTAG00000004017
ENSBTAG00000020880
ENSBTAG00000053132
ENSBTAG00000019625
ENSBTAG00000002707
ENSBTAG00000002705
ENSBTAG00000003193
ENSBTAG00000015142
ENSBTAG00000004732
ENSBTAG00000054594
ENSBTAG00000018535
ENSBTAG00000054483
ENSBTAG00000016716
ENSBTAG00000015710
ENSBTAG00000021125
ENSBTAG00000016267
ENSBTAG00000001401
ENSBTAG00000018546
ENSBTAG00000050373
ENSBTAG00000003894
ENSBTAG00000009305
ENSBTAG00000009889
ENSBTAG00000014595
ENSBTAG00000038487
ENSBTAG00000006525
ENSBTAG00000012289
ENSBTAG00000003822
ENSBTAG00000006233
ENSBTAG00000009401
ENSBTAG00000055240
ENSBTAG00000046076
ENSBTAG00000039117
ENSBTAG00000031834
ENSBTAG00000047441
ENSBTAG00000003038
ENSBTAG00000019588
ENSBTAG00000037605
ENSBTAG00000048304
ENSBTAG00000001444
ENSBTAG00000010299
ENSBTAG00000009201
ENSBTAG00000047734
ENSBTAG00000003312
ENSBTAG00000050061
ENSBTAG00000015185
ENSBTAG00000017943
ENSBTAG00000014429
ENSBTAG00000037799
ENSBTAG00000046724
ENSBTAG00000026502
ENSBTAG00000045904
ENSBTAG00000045966
ENSBTAG00000040398
ENSBTAG00000004191
ENSBTAG00000043961
ENSBTAG00000001826
ENSBTAG00000007758

## Sheet: Hypothalamus
List of genes with functional variants included in the functional enrichment analysis for hypothalamus
Genes		ID	Gene Name	Description
ENSBTAG00000015272		ENSBTAG00000000363	BDP1	B double prime 1, subunit of RNA polymerase III transcription initiation factor IIIB(BDP1)
ENSBTAG00000000054		ENSBTAG00000020536	HERC6	HECT and RLD domain containing E3 ubiquitin protein ligase family member 6(HERC6)
ENSBTAG00000000080		ENSBTAG00000002069	BOLA	MHC class I heavy chain(BOLA)
ENSBTAG00000000081		ENSBTAG00000019588	BLA-DQB	MHC class II antigen(BLA-DQB)
ENSBTAG00000000087		ENSBTAG00000037605	LOC100848815	SLA class II histocompatibility antigen, DQ haplotype D alpha chain-like(LOC100848815)
ENSBTAG00000000137		ENSBTAG00000019900	LNPEP	leucyl and cystinyl aminopeptidase(LNPEP)
ENSBTAG00000000243		ENSBTAG00000005182	BoLA	major histocompatibility complex, class I, A(BoLA)
ENSBTAG00000000245		ENSBTAG00000007075	LOC616942	major histocompatibility complex, class I, A-like(LOC616942)
ENSBTAG00000000315		ENSBTAG00000038128	BOLA-DQA5	major histocompatibility complex, class II, DQ alpha 5(BOLA-DQA5)
ENSBTAG00000000472		ENSBTAG00000013919	BOLA-DRB3	major histocompatibility complex, class II, DRB3(BOLA-DRB3)
ENSBTAG00000000505		ENSBTAG00000001066	PILRA	paired immunoglobin like type 2 receptor alpha(PILRA)
ENSBTAG00000000535		ENSBTAG00000009374	PARP2	poly(ADP-ribose) polymerase 2(PARP2)
ENSBTAG00000000672		ENSBTAG00000007523	STX4	syntaxin 4(STX4)
ENSBTAG00000000824		ENSBTAG00000003038	TAP-LOC618733	transporter 2, ATP-binding cassette, sub-family B (MDR/TAP)-like(LOC618733)
ENSBTAG00000000877		ENSBTAG00000021087	UBR1	ubiquitin protein ligase E3 component n-recognin 1(UBR1)
ENSBTAG00000000913
ENSBTAG00000000978
ENSBTAG00000001013
ENSBTAG00000001539
ENSBTAG00000001764
ENSBTAG00000001806
ENSBTAG00000001962
ENSBTAG00000002059
ENSBTAG00000002266
ENSBTAG00000002323
ENSBTAG00000002402
ENSBTAG00000002594
ENSBTAG00000002948
ENSBTAG00000003069
ENSBTAG00000003152
ENSBTAG00000003171
ENSBTAG00000003338
ENSBTAG00000003557
ENSBTAG00000003569
ENSBTAG00000003578
ENSBTAG00000003718
ENSBTAG00000003845
ENSBTAG00000003848
ENSBTAG00000003884
ENSBTAG00000003919
ENSBTAG00000004347
ENSBTAG00000004420
ENSBTAG00000004449
ENSBTAG00000004641
ENSBTAG00000004851
ENSBTAG00000004863
ENSBTAG00000004864
ENSBTAG00000004997
ENSBTAG00000005012
ENSBTAG00000005090
ENSBTAG00000005145
ENSBTAG00000005146
ENSBTAG00000005209
ENSBTAG00000005427
ENSBTAG00000005504
ENSBTAG00000005573
ENSBTAG00000005580
ENSBTAG00000005828
ENSBTAG00000005912
ENSBTAG00000005967
ENSBTAG00000006021
ENSBTAG00000006126
ENSBTAG00000006129
ENSBTAG00000006231
ENSBTAG00000006233
ENSBTAG00000006288
ENSBTAG00000006395
ENSBTAG00000006481
ENSBTAG00000006556
ENSBTAG00000006633
ENSBTAG00000006716
ENSBTAG00000006779
ENSBTAG00000006836
ENSBTAG00000006954
ENSBTAG00000006955
ENSBTAG00000007058
ENSBTAG00000007117
ENSBTAG00000007166
ENSBTAG00000007213
ENSBTAG00000007230
ENSBTAG00000007273
ENSBTAG00000007442
ENSBTAG00000007498
ENSBTAG00000007523
ENSBTAG00000007559
ENSBTAG00000007570
ENSBTAG00000007605
ENSBTAG00000007622
ENSBTAG00000007827
ENSBTAG00000008023
ENSBTAG00000008172
ENSBTAG00000008202
ENSBTAG00000008507
ENSBTAG00000008713
ENSBTAG00000008862
ENSBTAG00000009145
ENSBTAG00000009201
ENSBTAG00000009214
ENSBTAG00000009218
ENSBTAG00000009305
ENSBTAG00000009310
ENSBTAG00000009401
ENSBTAG00000009490
ENSBTAG00000009527
ENSBTAG00000009560
ENSBTAG00000009714
ENSBTAG00000009826
ENSBTAG00000009889
ENSBTAG00000010322
ENSBTAG00000010360
ENSBTAG00000010788
ENSBTAG00000010838
ENSBTAG00000011076
ENSBTAG00000011108
ENSBTAG00000011172
ENSBTAG00000011176
ENSBTAG00000011414
ENSBTAG00000011461
ENSBTAG00000011471
ENSBTAG00000011581
ENSBTAG00000011885
ENSBTAG00000011964
ENSBTAG00000011966
ENSBTAG00000012119
ENSBTAG00000012193
ENSBTAG00000012205
ENSBTAG00000012208
ENSBTAG00000012243
ENSBTAG00000012416
ENSBTAG00000012504
ENSBTAG00000012544
ENSBTAG00000012849
ENSBTAG00000012936
ENSBTAG00000013004
ENSBTAG00000013225
ENSBTAG00000013557
ENSBTAG00000013636
ENSBTAG00000013678
ENSBTAG00000013717
ENSBTAG00000013880
ENSBTAG00000013996
ENSBTAG00000014043
ENSBTAG00000014044
ENSBTAG00000014320
ENSBTAG00000014334
ENSBTAG00000014502
ENSBTAG00000014643
ENSBTAG00000015108
ENSBTAG00000015163
ENSBTAG00000015241
ENSBTAG00000015265
ENSBTAG00000015541
ENSBTAG00000015554
ENSBTAG00000015649
ENSBTAG00000016000
ENSBTAG00000016208
ENSBTAG00000016268
ENSBTAG00000016528
ENSBTAG00000016912
ENSBTAG00000017010
ENSBTAG00000017060
ENSBTAG00000017456
ENSBTAG00000017710
ENSBTAG00000017905
ENSBTAG00000017943
ENSBTAG00000017971
ENSBTAG00000018116
ENSBTAG00000018321
ENSBTAG00000018478
ENSBTAG00000018572
ENSBTAG00000018589
ENSBTAG00000018596
ENSBTAG00000018603
ENSBTAG00000018742
ENSBTAG00000018831
ENSBTAG00000018852
ENSBTAG00000019023
ENSBTAG00000019053
ENSBTAG00000019251
ENSBTAG00000019375
ENSBTAG00000019386
ENSBTAG00000019588
ENSBTAG00000019593
ENSBTAG00000019729
ENSBTAG00000019730
ENSBTAG00000019738
ENSBTAG00000019933
ENSBTAG00000019944
ENSBTAG00000020132
ENSBTAG00000020416
ENSBTAG00000020428
ENSBTAG00000020430
ENSBTAG00000020536
ENSBTAG00000020642
ENSBTAG00000020654
ENSBTAG00000020735
ENSBTAG00000020781
ENSBTAG00000020858
ENSBTAG00000020886
ENSBTAG00000021020
ENSBTAG00000021058
ENSBTAG00000021083
ENSBTAG00000021125
ENSBTAG00000021196
ENSBTAG00000021217
ENSBTAG00000021237
ENSBTAG00000021499
ENSBTAG00000021776
ENSBTAG00000021850
ENSBTAG00000021903
ENSBTAG00000022635
ENSBTAG00000022777
ENSBTAG00000024723
ENSBTAG00000024787
ENSBTAG00000025181
ENSBTAG00000025320
ENSBTAG00000026242
ENSBTAG00000027875
ENSBTAG00000030855
ENSBTAG00000030990
ENSBTAG00000031834
ENSBTAG00000032166
ENSBTAG00000032829
ENSBTAG00000032902
ENSBTAG00000033446
ENSBTAG00000034206
ENSBTAG00000034680
ENSBTAG00000034998
ENSBTAG00000037383
ENSBTAG00000037907
ENSBTAG00000038112
ENSBTAG00000038132
ENSBTAG00000038733
ENSBTAG00000038992
ENSBTAG00000039117
ENSBTAG00000039316
ENSBTAG00000040384
ENSBTAG00000043957
ENSBTAG00000046324
ENSBTAG00000047508
ENSBTAG00000048486
ENSBTAG00000048966
ENSBTAG00000049014
ENSBTAG00000050135
ENSBTAG00000050644
ENSBTAG00000051324
ENSBTAG00000051542
ENSBTAG00000052731
ENSBTAG00000052790
ENSBTAG00000053827
ENSBTAG00000005196
ENSBTAG00000005524
ENSBTAG00000006326
ENSBTAG00000012833
ENSBTAG00000015224
ENSBTAG00000013084
ENSBTAG00000005583
ENSBTAG00000020791
ENSBTAG00000003264
ENSBTAG00000012391
ENSBTAG00000017716
ENSBTAG00000002973
ENSBTAG00000006721
ENSBTAG00000012380
ENSBTAG00000021373
ENSBTAG00000003894
ENSBTAG00000005780
ENSBTAG00000009871
ENSBTAG00000032709
ENSBTAG00000038134
ENSBTAG00000003305
ENSBTAG00000035226
ENSBTAG00000000244
ENSBTAG00000000295
ENSBTAG00000001146
ENSBTAG00000001511
ENSBTAG00000002382
ENSBTAG00000002977
ENSBTAG00000003061
ENSBTAG00000003410
ENSBTAG00000004150
ENSBTAG00000004246
ENSBTAG00000004411
ENSBTAG00000005306
ENSBTAG00000005955
ENSBTAG00000006040
ENSBTAG00000006349
ENSBTAG00000006608
ENSBTAG00000006686
ENSBTAG00000007462
ENSBTAG00000007624
ENSBTAG00000007651
ENSBTAG00000007909
ENSBTAG00000008573
ENSBTAG00000008764
ENSBTAG00000008836
ENSBTAG00000008864
ENSBTAG00000009374
ENSBTAG00000009391
ENSBTAG00000009965
ENSBTAG00000010164
ENSBTAG00000010812
ENSBTAG00000011189
ENSBTAG00000011252
ENSBTAG00000011910
ENSBTAG00000012064
ENSBTAG00000012197
ENSBTAG00000012712
ENSBTAG00000012738
ENSBTAG00000012818
ENSBTAG00000013303
ENSBTAG00000013602
ENSBTAG00000013919
ENSBTAG00000014289
ENSBTAG00000014512
ENSBTAG00000014649
ENSBTAG00000014675
ENSBTAG00000014679
ENSBTAG00000015049
ENSBTAG00000015254
ENSBTAG00000015318
ENSBTAG00000015343
ENSBTAG00000015753
ENSBTAG00000015879
ENSBTAG00000016498
ENSBTAG00000017571
ENSBTAG00000017704
ENSBTAG00000017709
ENSBTAG00000019059
ENSBTAG00000019497
ENSBTAG00000019721
ENSBTAG00000019877
ENSBTAG00000020389
ENSBTAG00000021024
ENSBTAG00000021087
ENSBTAG00000021133
ENSBTAG00000023144
ENSBTAG00000026194
ENSBTAG00000027075
ENSBTAG00000032340
ENSBTAG00000037605
ENSBTAG00000037778
ENSBTAG00000037937
ENSBTAG00000039695
ENSBTAG00000043961
ENSBTAG00000044092
ENSBTAG00000044100
ENSBTAG00000050066
ENSBTAG00000050790
ENSBTAG00000053833
ENSBTAG00000054695
ENSBTAG00000055104

## Sheet: Muscle
List of genes with unctional variants included in the functional enrichment analysis for muscle
Gene		ID	Gene Name	Description
ENSBTAG00000019479		ENSBTAG00000000363	BDP1	B double prime 1, subunit of RNA polymerase III transcription initiation factor IIIB(BDP1)
ENSBTAG00000040384		ENSBTAG00000020536	HERC6	HECT and RLD domain containing E3 ubiquitin protein ligase family member 6(HERC6)
ENSBTAG00000000077		ENSBTAG00000002069	BOLA	MHC class I heavy chain(BOLA)
ENSBTAG00000000087		ENSBTAG00000019588	BLA-DQB	MHC class II antigen(BLA-DQB)
ENSBTAG00000000210		ENSBTAG00000037605	LOC100848815	SLA class II histocompatibility antigen, DQ haplotype D alpha chain-like(LOC100848815)
ENSBTAG00000000315		ENSBTAG00000016268	XRCC1	X-ray repair cross complementing 1(XRCC1)
ENSBTAG00000000511		ENSBTAG00000006126	GTF3C1	general transcription factor IIIC subunit 1(GTF3C1)
ENSBTAG00000000913		ENSBTAG00000021373	GTF3C5	general transcription factor IIIC subunit 5(GTF3C5)
ENSBTAG00000000949		ENSBTAG00000019900	LNPEP	leucyl and cystinyl aminopeptidase(LNPEP)
ENSBTAG00000001280		ENSBTAG00000007075	LOC616942	major histocompatibility complex, class I, A-like(LOC616942)
ENSBTAG00000001962		ENSBTAG00000038128	BOLA-DQA5	major histocompatibility complex, class II, DQ alpha 5(BOLA-DQA5)
ENSBTAG00000002006		ENSBTAG00000013919	BOLA-DRB3	major histocompatibility complex, class II, DRB3(BOLA-DRB3)
ENSBTAG00000002024		ENSBTAG00000001066	PILRA	paired immunoglobin like type 2 receptor alpha(PILRA)
ENSBTAG00000002323		ENSBTAG00000009374	PARP2	poly(ADP-ribose) polymerase 2(PARP2)
ENSBTAG00000002995		ENSBTAG00000007523	STX4	syntaxin 4(STX4)
ENSBTAG00000003265		ENSBTAG00000003038	TAP-LOC618733	transporter 2, ATP-binding cassette, sub-family B (MDR/TAP)-like(LOC618733)
ENSBTAG00000003338		ENSBTAG00000021087	UBR1	ubiquitin protein ligase E3 component n-recognin 1(UBR1)
ENSBTAG00000003410
ENSBTAG00000003465
ENSBTAG00000003550
ENSBTAG00000003578
ENSBTAG00000003845
ENSBTAG00000003919
ENSBTAG00000003959
ENSBTAG00000004654
ENSBTAG00000004722
ENSBTAG00000004997
ENSBTAG00000005012
ENSBTAG00000005146
ENSBTAG00000005182
ENSBTAG00000005209
ENSBTAG00000005259
ENSBTAG00000005504
ENSBTAG00000005573
ENSBTAG00000005744
ENSBTAG00000005967
ENSBTAG00000006250
ENSBTAG00000006395
ENSBTAG00000006481
ENSBTAG00000006556
ENSBTAG00000006593
ENSBTAG00000006633
ENSBTAG00000006638
ENSBTAG00000006779
ENSBTAG00000006907
ENSBTAG00000007421
ENSBTAG00000007559
ENSBTAG00000007605
ENSBTAG00000007622
ENSBTAG00000008082
ENSBTAG00000008172
ENSBTAG00000008573
ENSBTAG00000009098
ENSBTAG00000009374
ENSBTAG00000009401
ENSBTAG00000009490
ENSBTAG00000009547
ENSBTAG00000009560
ENSBTAG00000009624
ENSBTAG00000009826
ENSBTAG00000010849
ENSBTAG00000011127
ENSBTAG00000011176
ENSBTAG00000011252
ENSBTAG00000011392
ENSBTAG00000011412
ENSBTAG00000011414
ENSBTAG00000011465
ENSBTAG00000011524
ENSBTAG00000011820
ENSBTAG00000011885
ENSBTAG00000011966
ENSBTAG00000012178
ENSBTAG00000012208
ENSBTAG00000012291
ENSBTAG00000012416
ENSBTAG00000012849
ENSBTAG00000013004
ENSBTAG00000013225
ENSBTAG00000013265
ENSBTAG00000013303
ENSBTAG00000013678
ENSBTAG00000014043
ENSBTAG00000014076
ENSBTAG00000014123
ENSBTAG00000014289
ENSBTAG00000014334
ENSBTAG00000014340
ENSBTAG00000014649
ENSBTAG00000014675
ENSBTAG00000015265
ENSBTAG00000015303
ENSBTAG00000015343
ENSBTAG00000015554
ENSBTAG00000015980
ENSBTAG00000016208
ENSBTAG00000016528
ENSBTAG00000016912
ENSBTAG00000017010
ENSBTAG00000017253
ENSBTAG00000017651
ENSBTAG00000017662
ENSBTAG00000017710
ENSBTAG00000018086
ENSBTAG00000018321
ENSBTAG00000018478
ENSBTAG00000018562
ENSBTAG00000018603
ENSBTAG00000018725
ENSBTAG00000018742
ENSBTAG00000018767
ENSBTAG00000018852
ENSBTAG00000019244
ENSBTAG00000019327
ENSBTAG00000019386
ENSBTAG00000019588
ENSBTAG00000019593
ENSBTAG00000019801
ENSBTAG00000020116
ENSBTAG00000020132
ENSBTAG00000020342
ENSBTAG00000020428
ENSBTAG00000020781
ENSBTAG00000021058
ENSBTAG00000021078
ENSBTAG00000021237
ENSBTAG00000021491
ENSBTAG00000021558
ENSBTAG00000022731
ENSBTAG00000023177
ENSBTAG00000024787
ENSBTAG00000025263
ENSBTAG00000025320
ENSBTAG00000025450
ENSBTAG00000025593
ENSBTAG00000026286
ENSBTAG00000026796
ENSBTAG00000030190
ENSBTAG00000030990
ENSBTAG00000031834
ENSBTAG00000032829
ENSBTAG00000033446
ENSBTAG00000037605
ENSBTAG00000038112
ENSBTAG00000039708
ENSBTAG00000045904
ENSBTAG00000046301
ENSBTAG00000046512
ENSBTAG00000048271
ENSBTAG00000051685
ENSBTAG00000052323
ENSBTAG00000052790
ENSBTAG00000053568
ENSBTAG00000025258
ENSBTAG00000000698
ENSBTAG00000021671
ENSBTAG00000046176
ENSBTAG00000000286
ENSBTAG00000005583
ENSBTAG00000014731
ENSBTAG00000003693
ENSBTAG00000021341
ENSBTAG00000002973
ENSBTAG00000038286
ENSBTAG00000002385
ENSBTAG00000002524
ENSBTAG00000003280
ENSBTAG00000003361
ENSBTAG00000004416
ENSBTAG00000005427
ENSBTAG00000005532
ENSBTAG00000005723
ENSBTAG00000007498
ENSBTAG00000007616
ENSBTAG00000007773
ENSBTAG00000008202
ENSBTAG00000009214
ENSBTAG00000009310
ENSBTAG00000010180
ENSBTAG00000010322
ENSBTAG00000010721
ENSBTAG00000011108
ENSBTAG00000011479
ENSBTAG00000013069
ENSBTAG00000013996
ENSBTAG00000014320
ENSBTAG00000014643
ENSBTAG00000014679
ENSBTAG00000015163
ENSBTAG00000017240
ENSBTAG00000017455
ENSBTAG00000018116
ENSBTAG00000018823
ENSBTAG00000019568
ENSBTAG00000020270
ENSBTAG00000020642
ENSBTAG00000021020
ENSBTAG00000021343
ENSBTAG00000021364
ENSBTAG00000021531
ENSBTAG00000021961
ENSBTAG00000032617
ENSBTAG00000034598
ENSBTAG00000037882
ENSBTAG00000038181
ENSBTAG00000040053
ENSBTAG00000040067
ENSBTAG00000045954
ENSBTAG00000047147
ENSBTAG00000050962
ENSBTAG00000046121

## Sheet: Pituitary
List of genes with functional variants included in the functional enrichment analysis for pituitary
Gene		ID	Gene Name	Description
ENSBTAG00000002976		ENSBTAG00000020536	HERC6	HECT and RLD domain containing E3 ubiquitin protein ligase family member 6(HERC6)
ENSBTAG00000012044		ENSBTAG00000002069	BOLA	MHC class I heavy chain(BOLA)
ENSBTAG00000045664		ENSBTAG00000019588	BLA-DQB	MHC class II antigen(BLA-DQB)
ENSBTAG00000000642		ENSBTAG00000016268	XRCC1	X-ray repair cross complementing 1(XRCC1)
ENSBTAG00000008713		ENSBTAG00000019900	LNPEP	leucyl and cystinyl aminopeptidase(LNPEP)
ENSBTAG00000012805		ENSBTAG00000005182	BoLA	major histocompatibility complex, class I, A(BoLA)
ENSBTAG00000046805		ENSBTAG00000013919	BOLA-DRB3	major histocompatibility complex, class II, DRB3(BOLA-DRB3)
ENSBTAG00000011772		ENSBTAG00000001066	PILRA	paired immunoglobin like type 2 receptor alpha(PILRA)
ENSBTAG00000015049		ENSBTAG00000009374	PARP2	poly(ADP-ribose) polymerase 2(PARP2)
ENSBTAG00000040384		ENSBTAG00000007523	STX4	syntaxin 4(STX4)
ENSBTAG00000000081		ENSBTAG00000003038	TAP-LOC618733	transporter 2, ATP-binding cassette, sub-family B (MDR/TAP)-like(LOC618733)
ENSBTAG00000000087		ENSBTAG00000021087	UBR1	ubiquitin protein ligase E3 component n-recognin 1(UBR1)
ENSBTAG00000000175
ENSBTAG00000000315
ENSBTAG00000000363
ENSBTAG00000000854
ENSBTAG00000000913
ENSBTAG00000001013
ENSBTAG00000001179
ENSBTAG00000001504
ENSBTAG00000001806
ENSBTAG00000001815
ENSBTAG00000001962
ENSBTAG00000002059
ENSBTAG00000002323
ENSBTAG00000002402
ENSBTAG00000002474
ENSBTAG00000002606
ENSBTAG00000002774
ENSBTAG00000002952
ENSBTAG00000002977
ENSBTAG00000003084
ENSBTAG00000003152
ENSBTAG00000003338
ENSBTAG00000003361
ENSBTAG00000003394
ENSBTAG00000003410
ENSBTAG00000003438
ENSBTAG00000003569
ENSBTAG00000003578
ENSBTAG00000003588
ENSBTAG00000003845
ENSBTAG00000003848
ENSBTAG00000003919
ENSBTAG00000003959
ENSBTAG00000004246
ENSBTAG00000004286
ENSBTAG00000004401
ENSBTAG00000004449
ENSBTAG00000004641
ENSBTAG00000004654
ENSBTAG00000004851
ENSBTAG00000004863
ENSBTAG00000004864
ENSBTAG00000004997
ENSBTAG00000005012
ENSBTAG00000005146
ENSBTAG00000005373
ENSBTAG00000005504
ENSBTAG00000005571
ENSBTAG00000005573
ENSBTAG00000005912
ENSBTAG00000005980
ENSBTAG00000006031
ENSBTAG00000006126
ENSBTAG00000006233
ENSBTAG00000006395
ENSBTAG00000006453
ENSBTAG00000006491
ENSBTAG00000006556
ENSBTAG00000006633
ENSBTAG00000006686
ENSBTAG00000006836
ENSBTAG00000006860
ENSBTAG00000006955
ENSBTAG00000007075
ENSBTAG00000007273
ENSBTAG00000007442
ENSBTAG00000007461
ENSBTAG00000007498
ENSBTAG00000007523
ENSBTAG00000007559
ENSBTAG00000007605
ENSBTAG00000007622
ENSBTAG00000007624
ENSBTAG00000007651
ENSBTAG00000007909
ENSBTAG00000008017
ENSBTAG00000008202
ENSBTAG00000008382
ENSBTAG00000008553
ENSBTAG00000008573
ENSBTAG00000008585
ENSBTAG00000008764
ENSBTAG00000009145
ENSBTAG00000009201
ENSBTAG00000009214
ENSBTAG00000009310
ENSBTAG00000009374
ENSBTAG00000009490
ENSBTAG00000009527
ENSBTAG00000009560
ENSBTAG00000009826
ENSBTAG00000009924
ENSBTAG00000009952
ENSBTAG00000009965
ENSBTAG00000010008
ENSBTAG00000010180
ENSBTAG00000010322
ENSBTAG00000010341
ENSBTAG00000010360
ENSBTAG00000010826
ENSBTAG00000010833
ENSBTAG00000010838
ENSBTAG00000011172
ENSBTAG00000011176
ENSBTAG00000011252
ENSBTAG00000011373
ENSBTAG00000011414
ENSBTAG00000011524
ENSBTAG00000011581
ENSBTAG00000011771
ENSBTAG00000011885
ENSBTAG00000011910
ENSBTAG00000011966
ENSBTAG00000012064
ENSBTAG00000012193
ENSBTAG00000012205
ENSBTAG00000012243
ENSBTAG00000012312
ENSBTAG00000012352
ENSBTAG00000012416
ENSBTAG00000012504
ENSBTAG00000012537
ENSBTAG00000012544
ENSBTAG00000012712
ENSBTAG00000012818
ENSBTAG00000012824
ENSBTAG00000012849
ENSBTAG00000013225
ENSBTAG00000013678
ENSBTAG00000013736
ENSBTAG00000013880
ENSBTAG00000013941
ENSBTAG00000013943
ENSBTAG00000013996
ENSBTAG00000014043
ENSBTAG00000014334
ENSBTAG00000014351
ENSBTAG00000014611
ENSBTAG00000014643
ENSBTAG00000015051
ENSBTAG00000015163
ENSBTAG00000015254
ENSBTAG00000015265
ENSBTAG00000015272
ENSBTAG00000015343
ENSBTAG00000015541
ENSBTAG00000015554
ENSBTAG00000015602
ENSBTAG00000015982
ENSBTAG00000016208
ENSBTAG00000016307
ENSBTAG00000016448
ENSBTAG00000016528
ENSBTAG00000016878
ENSBTAG00000016912
ENSBTAG00000017010
ENSBTAG00000017571
ENSBTAG00000017710
ENSBTAG00000017750
ENSBTAG00000017905
ENSBTAG00000017943
ENSBTAG00000018138
ENSBTAG00000018321
ENSBTAG00000018478
ENSBTAG00000018501
ENSBTAG00000018603
ENSBTAG00000018725
ENSBTAG00000018742
ENSBTAG00000018852
ENSBTAG00000018969
ENSBTAG00000019028
ENSBTAG00000019053
ENSBTAG00000019104
ENSBTAG00000019251
ENSBTAG00000019291
ENSBTAG00000019375
ENSBTAG00000019497
ENSBTAG00000019550
ENSBTAG00000019593
ENSBTAG00000019729
ENSBTAG00000019730
ENSBTAG00000019872
ENSBTAG00000019884
ENSBTAG00000019900
ENSBTAG00000019933
ENSBTAG00000019944
ENSBTAG00000020116
ENSBTAG00000020126
ENSBTAG00000020257
ENSBTAG00000020283
ENSBTAG00000020331
ENSBTAG00000020428
ENSBTAG00000020536
ENSBTAG00000020642
ENSBTAG00000020652
ENSBTAG00000020858
ENSBTAG00000020886
ENSBTAG00000021020
ENSBTAG00000021058
ENSBTAG00000021083
ENSBTAG00000021087
ENSBTAG00000021125
ENSBTAG00000021133
ENSBTAG00000021196
ENSBTAG00000021217
ENSBTAG00000021237
ENSBTAG00000021499
ENSBTAG00000021776
ENSBTAG00000021859
ENSBTAG00000021903
ENSBTAG00000022022
ENSBTAG00000022777
ENSBTAG00000024723
ENSBTAG00000024787
ENSBTAG00000025029
ENSBTAG00000025181
ENSBTAG00000025320
ENSBTAG00000025450
ENSBTAG00000026242
ENSBTAG00000026403
ENSBTAG00000026915
ENSBTAG00000030563
ENSBTAG00000030836
ENSBTAG00000030855
ENSBTAG00000030990
ENSBTAG00000031834
ENSBTAG00000032166
ENSBTAG00000032829
ENSBTAG00000033446
ENSBTAG00000034147
ENSBTAG00000034393
ENSBTAG00000034680
ENSBTAG00000035064
ENSBTAG00000035230
ENSBTAG00000035744
ENSBTAG00000037605
ENSBTAG00000039287
ENSBTAG00000039316
ENSBTAG00000044092
ENSBTAG00000046359
ENSBTAG00000047508
ENSBTAG00000047734
ENSBTAG00000048553
ENSBTAG00000049220
ENSBTAG00000049318
ENSBTAG00000050644
ENSBTAG00000050840
ENSBTAG00000050962
ENSBTAG00000051542
ENSBTAG00000051572
ENSBTAG00000055240
ENSBTAG00000012581
ENSBTAG00000016561
ENSBTAG00000020296
ENSBTAG00000021373
ENSBTAG00000010765
ENSBTAG00000002973
ENSBTAG00000026772
ENSBTAG00000014471
ENSBTAG00000003264
ENSBTAG00000035226
ENSBTAG00000014007
ENSBTAG00000054358
ENSBTAG00000052626
ENSBTAG00000005780
ENSBTAG00000005583
ENSBTAG00000000137
ENSBTAG00000000195
ENSBTAG00000000210
ENSBTAG00000001511
ENSBTAG00000001712
ENSBTAG00000002069
ENSBTAG00000002605
ENSBTAG00000002995
ENSBTAG00000005209
ENSBTAG00000005427
ENSBTAG00000005955
ENSBTAG00000005967
ENSBTAG00000006474
ENSBTAG00000006478
ENSBTAG00000006638
ENSBTAG00000006779
ENSBTAG00000007166
ENSBTAG00000007872
ENSBTAG00000007880
ENSBTAG00000009117
ENSBTAG00000009176
ENSBTAG00000009218
ENSBTAG00000009306
ENSBTAG00000009889
ENSBTAG00000010379
ENSBTAG00000010716
ENSBTAG00000011076
ENSBTAG00000011108
ENSBTAG00000011628
ENSBTAG00000012208
ENSBTAG00000012412
ENSBTAG00000012936
ENSBTAG00000013369
ENSBTAG00000013636
ENSBTAG00000013717
ENSBTAG00000013919
ENSBTAG00000013980
ENSBTAG00000014044
ENSBTAG00000014289
ENSBTAG00000014472
ENSBTAG00000014675
ENSBTAG00000015419
ENSBTAG00000016021
ENSBTAG00000016804
ENSBTAG00000017205
ENSBTAG00000017456
ENSBTAG00000017781
ENSBTAG00000018116
ENSBTAG00000018879
ENSBTAG00000019386
ENSBTAG00000020132
ENSBTAG00000021433
ENSBTAG00000021558
ENSBTAG00000033680
ENSBTAG00000037803
ENSBTAG00000040398
ENSBTAG00000044106
ENSBTAG00000045510
ENSBTAG00000046324
ENSBTAG00000047801
ENSBTAG00000050135
ENSBTAG00000050172
ENSBTAG00000052731
ENSBTAG00000053766
ENSBTAG00000003800

## Sheet: Liver
List of genes with functional variants included in the functional enrichment analysis for liver
Gene		ID	Gene Name	Description
ENSBTAG00000000146		ENSBTAG00000000363	BDP1	B double prime 1, subunit of RNA polymerase III transcription initiation factor IIIB(BDP1)
ENSBTAG00000000243		ENSBTAG00000020536	HERC6	HECT and RLD domain containing E3 ubiquitin protein ligase family member 6(HERC6)
ENSBTAG00000000913		ENSBTAG00000002069	BOLA	MHC class I heavy chain(BOLA)
ENSBTAG00000001066		ENSBTAG00000019588	BLA-DQB	MHC class II antigen(BLA-DQB)
ENSBTAG00000001198		ENSBTAG00000011252	RAD50	RAD50 double strand break repair protein(RAD50)
ENSBTAG00000001915		ENSBTAG00000037605	LOC100848815	SLA class II histocompatibility antigen, DQ haplotype D alpha chain-like(LOC100848815)
ENSBTAG00000002690		ENSBTAG00000019900	LNPEP	leucyl and cystinyl aminopeptidase(LNPEP)
ENSBTAG00000003446		ENSBTAG00000038128	BOLA-DQA5	major histocompatibility complex, class II, DQ alpha 5(BOLA-DQA5)
ENSBTAG00000003718		ENSBTAG00000013919	BOLA-DRB3	major histocompatibility complex, class II, DRB3(BOLA-DRB3)
ENSBTAG00000004076		ENSBTAG00000019386	BOLA-NC1	non-classical MHC class I antigen(BOLA-NC1)
ENSBTAG00000004243		ENSBTAG00000001066	PILRA	paired immunoglobin like type 2 receptor alpha(PILRA)
ENSBTAG00000004864		ENSBTAG00000009374	PARP2	poly(ADP-ribose) polymerase 2(PARP2)
ENSBTAG00000005182		ENSBTAG00000007523	STX4	syntaxin 4(STX4)
ENSBTAG00000005225		ENSBTAG00000003038	TAP-LOC618733	transporter 2, ATP-binding cassette, sub-family B (MDR/TAP)-like(LOC618733)
ENSBTAG00000005573		ENSBTAG00000021087	UBR1	ubiquitin protein ligase E3 component n-recognin 1(UBR1)
ENSBTAG00000005583
ENSBTAG00000005912
ENSBTAG00000006116
ENSBTAG00000006395
ENSBTAG00000006633
ENSBTAG00000007273
ENSBTAG00000007498
ENSBTAG00000007523
ENSBTAG00000007622
ENSBTAG00000008202
ENSBTAG00000009214
ENSBTAG00000009310
ENSBTAG00000009560
ENSBTAG00000010351
ENSBTAG00000011021
ENSBTAG00000011176
ENSBTAG00000012416
ENSBTAG00000012418
ENSBTAG00000012537
ENSBTAG00000012849
ENSBTAG00000013225
ENSBTAG00000013678
ENSBTAG00000013717
ENSBTAG00000013996
ENSBTAG00000014043
ENSBTAG00000014172
ENSBTAG00000014177
ENSBTAG00000014197
ENSBTAG00000014863
ENSBTAG00000015343
ENSBTAG00000015554
ENSBTAG00000015935
ENSBTAG00000016268
ENSBTAG00000016918
ENSBTAG00000017616
ENSBTAG00000017710
ENSBTAG00000018138
ENSBTAG00000018478
ENSBTAG00000018742
ENSBTAG00000018954
ENSBTAG00000019291
ENSBTAG00000019887
ENSBTAG00000019944
ENSBTAG00000019949
ENSBTAG00000020116
ENSBTAG00000020430
ENSBTAG00000020536
ENSBTAG00000021386
ENSBTAG00000021499
ENSBTAG00000022032
ENSBTAG00000023177
ENSBTAG00000024822
ENSBTAG00000025398
ENSBTAG00000031772
ENSBTAG00000032656
ENSBTAG00000032829
ENSBTAG00000037605
ENSBTAG00000039643
ENSBTAG00000039695
ENSBTAG00000045834
ENSBTAG00000047815
ENSBTAG00000050644
ENSBTAG00000051542
ENSBTAG00000052323
ENSBTAG00000052342
ENSBTAG00000052909
ENSBTAG00000003236
ENSBTAG00000055124
ENSBTAG00000018016
ENSBTAG00000002973
ENSBTAG00000040384
ENSBTAG00000049253
ENSBTAG00000011494
ENSBTAG00000000429
ENSBTAG00000001074
ENSBTAG00000001219
ENSBTAG00000002069
ENSBTAG00000003152
ENSBTAG00000003162
ENSBTAG00000004560
ENSBTAG00000004653
ENSBTAG00000006021
ENSBTAG00000006608
ENSBTAG00000006638
ENSBTAG00000008507
ENSBTAG00000008635
ENSBTAG00000008731
ENSBTAG00000012504
ENSBTAG00000013919
ENSBTAG00000015782
ENSBTAG00000016470
ENSBTAG00000017010
ENSBTAG00000018661
ENSBTAG00000018823
ENSBTAG00000018852
ENSBTAG00000019593
ENSBTAG00000020387
ENSBTAG00000020781
ENSBTAG00000022471
ENSBTAG00000023976
ENSBTAG00000030453
ENSBTAG00000038112
ENSBTAG00000048135
ENSBTAG00000049589
ENSBTAG00000050888

## Sheet: Significants Genes
Significant genes found with PFVs
Gene	Symbol Gene
ENSBTAG00000000363	BDP1
ENSBTAG00000020536	HERC6
ENSBTAG00000002069	BOLA
ENSBTAG00000019588	BLA-DQB
ENSBTAG00000011252	RAD50
ENSBTAG00000006126	GTF3C1
ENSBTAG00000021373	GTF3C5
ENSBTAG00000019900	LNPEP
ENSBTAG00000007075	LOC616942
ENSBTAG00000013919	BOLA-DRB3
ENSBTAG00000019386	BOLA-NC1
ENSBTAG00000001066	PILRA
ENSBTAG00000009374	PARP2
ENSBTAG00000007523	STX4
ENSBTAG00000021087	UBR1
ENSBTAG00000037605	LOC100848815
ENSBTAG00000005182	BoLA
ENSBTAG00000038128	BOLA-DQA5
ENSBTAG00000003038	TAP-LOC618733
ENSBTAG00000016268	XRCC1

## Sheet: Enriched Pathways by tissue
Table . Biological pathways enriched from potential functional variants associated with feed efficiency by tissue.
Tissue	Biological Pathway	Fold Enrichment	FDR	ID Genes
Adrenal	Endosomal / Vacuolar pathway	29.7	0.0132	JSP.1,
				ENSBTAG00000012208,
				ENSBTAG00000005146,
				BOLA
	ER-Phagosome pathway	25.52	0.00669	JSP.1, ENSBTAG00000012208, ENSBTAG00000005146, BOLA, TAP2
	Antigen Presentation: Folding, assembly and peptide loading of class I MHC	19.45	0.0103	JSP.1, ENSBTAG00000012208,
				ENSBTAG00000005146,
				BOLA, TAP2
	Translocation of ZAP-70 to Immunological synapse	18.15	0.0498	BOLA-DQA5, BLA-DQB, BOLA-DQA1, ENSBTAG00000013919
Hypothalamus	HDR through MMEJ	33.79	0.0309	RAD50, PARP2, XRCC1, NBN
	(alt-NHEJ)
Muscle	Endosomal/Vacuolar pathway	52.12	0.000286	JSP.1, ENSBTAG00000012208,
				BoLA,
				ENSBTAG00000005146,
				BOLA-NC1
	Antigen processing-Cross presentation	11.03	0.0257	JSP.1, ENSBTAG00000012208,
				BoLA,
				ENSBTAG00000005146,
				BOLA-NC1
	HDR through MMEJ	43	0.0257	RAD50, PARP2,
	(alt-NHEJ)			NBN
	ER-Phagosome pathway	35.83	0.000644	JSP.1, ENSBTAG00000012208,
				BoLA,
				ENSBTAG00000005146,
				BOLA-NC1
	Antigen Presentation: Folding, assembly and peptide loading of class I MHC	27.3	0.00134	JSP.1, ENSBTAG00000012208, BoLA, ENSBTAG00000005146, BOLA-NC1
	DAP12 signaling	20.48	0.00345	JSP.1, ENSBTAG00000012208
				BoLA, ENSBTAG00000005146, BOLA-NC1
	DAP12 interactions	20.48	0.00276	JSP.1, ENSBTAG00000012208, BoLA,
				ENSBTAG00000005146, BOLA-NC1
	Immunoregulatory interactions between a Lymphoid and a non-Lymphoid cell	8.49	0.0241	JSP.1, ENSBTAG00000012208, BoLA, ENSBTAG00000038112, ENSBTAG00000005146, BOLA-NC1
Pituitary	Endosomal/Vacuolar pathway	43.39	5.3e-06	JSP.1, ENSBTAG00000012208, ENSBTAG00000007075, ENSBTAG00000005146, BOLA, LNPEP, BOLA-NC1
	Antigen processing-Cross presentation	10.49	0.0009	JSP.1, ENSBTAG00000012208, ENSBTAG00000007075, ENSBTAG00000005146, BOLA, LNPEP, BOLA-NC1, STX4
	Class I MHC mediated antigen processing & presentation	3.79	0.0286	JSP.1, ENSBTAG00000012208, ENSBTAG00000002605, ENSBTAG00000007075, ENSBTAG00000005146, UBR1, BOLA, LRRC41, LNPEP, BOLA-NC1, HERC6, STX4
	RNA Polymerase III Transcription Initiation From Type 2 Promoter	40.91	0.0306	GTF3C1, BDP1, GTF3C5
	RNA Polymerase III Transcription Initiation From Type 1 Promoter	34.09	0.0404	GTF3C1, BDP1, GTF3C5
	ER-Phagosome pathway	29.83	1.92e-05	JSP.1, ENSBTAG00000012208, ENSBTAG00000007075, ENSBTAG00000005146, BOLA,
				BOLA-NC1, STX4
	Antigen Presentation: Folding, assembly and peptide loading of class I MHC	19.48	0.00103	JSP.1, ENSBTAG00000012208, ENSBTAG00000007075, ENSBTAG00000005146, BOLA,
				BOLA-NC1
	DAP12 signaling	14.61	0.00257	JSP.1, ENSBTAG00000012208, ENSBTAG00000007075, ENSBTAG00000005146, BOLA,
				BOLA-NC1
	DAP12 interactions	14.61	0.00214	JSP.1, ENSBTAG00000012208, ENSBTAG00000007075, ENSBTAG00000005146, BOLA,
				BOLA-NC1
Liver	Endosomal/Vacuolar pathway	55.29	0.0311	JSP.1, BoLA, BOLA
	ER-Phagosome pathway	50.68	0.00387	JSP.1, BoLA, BOLA, STX4
	Immunoregulatory interactions between a Lymphoid and a non-Lymphoid cell	12.51	0.034	JSP.1, PILRA, BoLA, ENSBTAG00000038112, BOLA

## Sheet: Complete Information
List of genes and functional variants included in the functional enrichment analysis by organ.
Tissue	Position	Consequence	Impact	Symbol Gene	Gene	Feature_type	Variant Name	SNP	Protein Position	Protein Alteration	Codons	Freq Allelic		Pvalue
												BEA	AEA
Adrenal	23:28723310	missense_variant	MODERATE	BOLA	ENSBTAG00000002069	Transcript	ENSBTAT00000031167	G/C	149	E/Q	Gag/Cag	0_14	05_11	0.01041
	23:28723310	missense_variant	MODERATE	BOLA	ENSBTAG00000002069	Transcript	ENSBTAT00000035878	G/C	194	E/Q	Gag/Cag	0_14	05_11	0.01041
	23:28723310	missense_variant	MODERATE	BOLA	ENSBTAG00000002069	Transcript	ENSBTAT00000082694	G/C	152	E/Q	Gag/Cag	0_14	05_11	0.01041
	23:25672759	missense_variant	MODERATE	BLA-DQB	ENSBTAG00000019588	Transcript	ENSBTAT00000026100	C/T	8	W/R	Tgg/Cgg	4_6	0_10	0.009823
	23:25730256	missense_variant	MODERATE	BOLA-DRB3	ENSBTAG00000013919	Transcript	ENSBTAT00000018484	G/A	88	K/E	Aag/Gag	5_7	0_6	0.01771
	23:25730302	missense_variant	MODERATE	BOLA-DRB3	ENSBTAG00000013919	Transcript	ENSBTAT00000018484	C/A	103	E/A	gAg/gCg	6_6	1_5	0.02334
Hypothalamus	6:36309967	missense_variant	MODERATE	HERC6	ENSBTAG00000020536	Transcript	ENSBTAT00000027362	T/C	1001	R/Q	cGa/cAa	0_14	3_7	0.01796
	23:25672759	missense_variant	MODERATE	BLA-DQB	ENSBTAG00000019588	Transcript	ENSBTAT00000026100	C/T	8	W/R	Tgg/Cgg	6_6	2_14	0.005012
	23:25674302	missense_variant	MODERATE	BLA-DQB	ENSBTAG00000019588	Transcript	ENSBTAT00000026100	C/T	107	V/A	gTg/gCg	0_16	3_11	0.03843
	23:25695195	missense_variant	MODERATE	BOLA-DQA1	ENSBTAG00000037605	Transcript	ENSBTAT00000019939	C/T	19	S/G	Agt/Ggt	4_14	0_18	0.02334
	23:25730302	missense_variant	MODERATE	BOLA-DRB3	ENSBTAG00000013919	Transcript	ENSBTAT00000018484	C/A	103	E/A	gAg/gCg	6_6	1_5	0.02334
	10:26767509	missense_variant	MODERATE	PARP2	ENSBTAG00000009374	Transcript	ENSBTAT00000012338	C/G	206	P/R	cCc/cGc	7_9	2_10	0.03633
	10:26767509	missense_variant	MODERATE	PARP2	ENSBTAG00000009374	Transcript	ENSBTAT00000063765	C/G	221	P/R	cCc/cGc	7_9	2_10	0.03633
	25:27162087	missense_variant	MODERATE	STX4	ENSBTAG00000007523	Transcript	ENSBTAT00000009899	T/C	269	A/V	gCg/gTg	0_18	3_13	0.04293
	25:27162087	missense_variant	MODERATE	STX4	ENSBTAG00000007523	Transcript	ENSBTAT00000070873	T/C	269	A/V	gCg/gTg	0_18	3_13	0.04293
	10:38297553	missense_variant	MODERATE	UBR1	ENSBTAG00000021087	Transcript	ENSBTAT00000028086	G/C	173	S/T	aGc/aCc	4_6	0_12	0.006025
Muscle	23:25672759	missense_variant	MODERATE	BLA-DQB	ENSBTAG00000019588	Transcript	ENSBTAT00000026100	C/T	8	W/R	Tgg/Cgg	4_4	2_14	0.01431
	23:25678377	missense_variant	MODERATE	BLA-DQB	ENSBTAG00000019588	Transcript	ENSBTAT00000026100	A/G	157	G/S	Ggc/Agc	0_12	4_10	0.02605
	23:25692948	missense_variant	MODERATE	BOLA-DQA1	ENSBTAG00000037605	Transcript	ENSBTAT00000019939	G/T	79	S/R	Agt/Cgt	1_11	4_6	0.03568
	23:25692950	missense_variant	MODERATE	BOLA-DQA1	ENSBTAG00000037605	Transcript	ENSBTAT00000019939	C/G	78	T/R	aCa/aGa	1_11	4_6	0.03568
	23:25692966	missense_variant	MODERATE	BOLA-DQA1	ENSBTAG00000037605	Transcript	ENSBTAT00000019939	G/C	73	V/L	Gtg/Ctg	0_14	3_9	0.03292
	23:25692974	missense_variant	MODERATE	BOLA-DQA1	ENSBTAG00000037605	Transcript	ENSBTAT00000019939	T/C	70	S/N	aGt/aAt	0_14	3_9	0.03292
	23:25692975	missense_variant	MODERATE	BOLA-DQA1	ENSBTAG00000037605	Transcript	ENSBTAT00000019939	T/G	70	H/N	Cat/Aat	0_14	3_9	0.03292
	10:26767509	missense_variant	MODERATE	PARP2	ENSBTAG00000009374	Transcript	ENSBTAT00000012338	C/G	206	P/R	cCc/cGc	5_7	1_9	0.03568
	10:26767509	missense_variant	MODERATE	PARP2	ENSBTAG00000009374	Transcript	ENSBTAT00000063765	C/G	221	P/R	cCc/cGc	5_7	1_9	0.03568
Pituitary	6:36309967	missense_variant	MODERATE	HERC6	ENSBTAG00000020536	Transcript	ENSBTAT00000027362	T/C	1001	R/Q	cGa/cAa	2_16	6_10	0.02955
	6:36329273	missense_variant	MODERATE	HERC6	ENSBTAG00000020536	Transcript	ENSBTAT00000027362	G/A	582	M/T	aTg/aCg	0_8	4_6	0.0164
	23:28723310	missense_variant	MODERATE	BOLA	ENSBTAG00000002069	Transcript	ENSBTAT00000031167	G/C	149	E/Q	Gag/Cag	1_17	5_13	0.0455
	23:28723700	missense_variant	MODERATE	BOLA	ENSBTAG00000002069	Transcript	ENSBTAT00000031167	C/G	84	D/E	gaC/gaG	1_3	8_8	0.03501
	23:28723310	missense_variant	MODERATE	BOLA	ENSBTAG00000002069	Transcript	ENSBTAT00000035878	G/C	194	E/Q	Gag/Cag	1_17	5_13	0.0455
	23:28723700	missense_variant	MODERATE	BOLA	ENSBTAG00000002069	Transcript	ENSBTAT00000035878	C/G	129	D/E	gaC/gaG	1_3	8_8	0.03501
	23:28723310	missense_variant	MODERATE	BOLA	ENSBTAG00000002069	Transcript	ENSBTAT00000082694	G/C	152	E/Q	Gag/Cag	1_17	5_13	0.0455
	23:28723700	missense_variant	MODERATE	BOLA	ENSBTAG00000002069	Transcript	ENSBTAT00000082694	C/G	87	D/E	gaC/gaG	1_3	8_8	0.03501
	7:96462233	missense_variant	MODERATE	LNPEP	ENSBTAG00000019900	Transcript	ENSBTAT00000026511	G/A	867	T/A	Aca/Gca	5_5	3_11	0.03843
	7:96462233	missense_variant	MODERATE	LNPEP	ENSBTAG00000019900	Transcript	ENSBTAT00000079807	G/A	831	T/A	Aca/Gca	5_5	3_11	0.03843
	7:96462233	missense_variant	MODERATE	LNPEP	ENSBTAG00000019900	Transcript	ENSBTAT00000080071	G/A	869	T/A	Aca/Gca	5_5	3_11	0.03843
	7:96462233	missense_variant	MODERATE	LNPEP	ENSBTAG00000019900	Transcript	ENSBTAT00000085831	G/A	869	T/A	Aca/Gca	5_5	3_11	0.03843
	23:25730302	missense_variant	MODERATE	BOLA-DRB3	ENSBTAG00000013919	Transcript	ENSBTAT00000018484	C/A	103	E/A	gAg/gCg	5_5	2_8	0.03843
	10:26767509	missense_variant	MODERATE	PARP2	ENSBTAG00000009374	Transcript	ENSBTAT00000012338	C/G	206	P/R	cCc/cGc	7_9	2_10	0.03633
	10:26767509	missense_variant	MODERATE	PARP2	ENSBTAG00000009374	Transcript	ENSBTAT00000063765	C/G	221	P/R	cCc/cGc	7_9	2_10	0.03633
	25:27162087	missense_variant	MODERATE	STX4	ENSBTAG00000007523	Transcript	ENSBTAT00000009899	T/C	269	A/V	gCg/gTg	0_18	3_13	0.04293
	25:27162087	missense_variant	MODERATE	STX4	ENSBTAG00000007523	Transcript	ENSBTAT00000070873	T/C	269	A/V	gCg/gTg	0_18	3_13	0.04293
	10:38293650	missense_variant	MODERATE	UBR1	ENSBTAG00000021087	Transcript	ENSBTAT00000028086	C/T	179	H/R	cAc/cGc	3_5	1_13	0.04404
	10:38297553	missense_variant	MODERATE	UBR1	ENSBTAG00000021087	Transcript	ENSBTAT00000028086	G/C	173	S/T	aGc/aCc	4_6	1_13	0.02282
Liver	6:36309967	missense_variant	MODERATE	HERC6	ENSBTAG00000020536	Transcript	ENSBTAT00000027362	T/C	1001	R/Q	cGa/cAa	0_14	3_5	0.007215
	23:28722038	missense_variant	MODERATE	BOLA	ENSBTAG00000002069	Transcript	ENSBTAT00000031167	C/T	232	K/E	Aag/Gag	1_7	5_5	0.01771
	23:28722038	missense_variant	MODERATE	BOLA	ENSBTAG00000002069	Transcript	ENSBTAT00000035878	C/T	277	K/E	Aag/Gag	1_7	5_5	0.01771
	23:28722038	missense_variant	MODERATE	BOLA	ENSBTAG00000002069	Transcript	ENSBTAT00000082694	C/T	235	K/E	Aag/Gag	1_7	5_5	0.01771
	23:25692948	missense_variant	MODERATE	BOLA-DQA1	ENSBTAG00000037605	Transcript	ENSBTAT00000019939	G/T	79	S/R	Agt/Cgt	0_12	3_9	0.0455
	23:25692950	missense_variant	MODERATE	BOLA-DQA1	ENSBTAG00000037605	Transcript	ENSBTAT00000019939	C/G	78	T/R	aCa/aGa	0_12	3_9	0.0455
	23:25692966	missense_variant	MODERATE	BOLA-DQA1	ENSBTAG00000037605	Transcript	ENSBTAT00000019939	G/C	73	V/L	Gtg/Ctg	0_14	3_9	0.03292
	23:25692974	missense_variant	MODERATE	BOLA-DQA1	ENSBTAG00000037605	Transcript	ENSBTAT00000019939	T/C	70	S/N	aGt/aAt	0_14	3_9	0.03292
	23:25692975	missense_variant	MODERATE	BOLA-DQA1	ENSBTAG00000037605	Transcript	ENSBTAT00000019939	T/C	70	H/N	Cat/Aat	0_14	3_9	0.03292
	23:25691874	missense_variant	MODERATE	BOLA-DQA1	ENSBTAG00000037605	Transcript	ENSBTAT00000019939	A/C	207	E/D	gaG/gaT	5_7	1_9	0.03568
	23:25730256	missense_variant	MODERATE	BOLA-DRB3	ENSBTAG00000013919	Transcript	ENSBTAT00000018484	G/A	88	K/E	Aag/Gag	5_7	0_6	0.01771
	25:36153999	missense_variant	MODERATE	PILRA	ENSBTAG00000001066	Transcript	ENSBTAT00000001412	C/T	131	N/D	Aat/Gat	1_11	5_5	0.005712
	25:27162087	missense_variant	MODERATE	STX4	ENSBTAG00000007523	Transcript	ENSBTAT00000009899	T/C	269	A/V	gCg/gTg	0_18	3_13	0.04293
	25:27162087	missense_variant	MODERATE	STX4	ENSBTAG00000007523	Transcript	ENSBTAT00000070873	T/C	269	A/V	gCg/gTg	0_18	3_13	0.04293
